# Supplementary material for: Heat Shock Proteins 70 Regulate Cell Motility and Invadopodia-Associated Proteins Expression in Oral Squamous Cell Carcinoma
Source: Front Endocrinol (Lausanne). 2022 Jul 26;13:890218. doi: 10.3389/fendo.2022.890218 (PMC9362981; doi:10.3389/fendo.2022.890218)
Supplement: Supplementary file 3 [file Table_1.xlsx]

## Sheet: Sheet1
Array number	Tissue types	HSP70 HISTOSCORE	HIF1ᵅ HISTOSCORE	cortactin HISTOSCORE	MMP14 HISTOSCORE	MMP2 HISTOSCORE
A01	OSCC	61.7824	2.2772	94.0499	202.946	46.7096
A02	OSCC	66.2359	16.5939	3.40909	219.587	133.181
A03	OSCC	113.544	0.766168	31.2908	178.12	151.715
A04	OSCC	95.0818	0.60045	34.3415	284.039	178.941
A05	OSCC	126.33	0.968752	58.3407	12.6785	140.191
A06	OSCC	74.9284	5.12523	8.59301	70.085	206.248
A07	OSCC	98.2284	10.5459	21.5395	68.2861	166.678
A08	OSCC	27.5537	1.01532	0.327787	161.885	0.186395
A09	OSCC	14.3438	5.14841	8.00298	0.354969	150.248
A10	OSCC	46.1148	11.3454	0.380543	0.744425	8.86747
A11	OSCC	35.4021	32.6351	9.63366	2.94051	129.404
A12	OSCC	72.0123	37.4028	8.86199	37.7531	39.3218
A13	OSCC	91.166	137.244	55.5639	10.5405	76.6978
A14	OSCC	55.1698	21.3317	29.5658	40.5797	0.933755
A15	OSCC	39.8993	105.481	37.0135	30.2017	105.641
A16	OSCC	70.4883	60.5883	19.0982	126.376	176.09
A17	OSCC	56.1335	13.918	61.4489	0.45707	189.438
A18	OSCC	2.09104	14.064	32.9923	23.0631	181.186
C01	OSCC	102.525	6.49265	2.733	86.6949	136.864
C02	OSCC	140.877	0.301156	94.3209	213.409	225.173
C03	OSCC	31.7698	1.33084	118.435	47.2477	0.877628
C04	OSCC	185.396	1.47774	65.4479	216.515	217.028
C05	OSCC	189.938	3.18229	131.547	201.187	189.633
C06	OSCC	189.246	12.8998	266.86	247.554	156.534
C07	OSCC	106.717	10.2186	98.5795	70.8391	23.9196
C08	OSCC	76.1121	83.2518	265.936	219.135	157.277
C09	OSCC	150.117	41.8741	28.2803	299.741	1.76655
C10	OSCC	257.254	159.327	121.391	278.74	42.2494
C11	OSCC	281.661	216.487	156.589	73.1556	105.963
C12	OSCC	38.03	116.715	66.2471	39.9256	5.48524
C13	OSCC	211.165	248.35	135.466	243.13	100.047
C14	OSCC	204.05	211.975	73.0923	181.1	157.104
C15	OSCC	147.812	299.27	232.479	47.2406	111.486
C16	OSCC	119.905	118.343	247.276	89.948	178.561
C17	OSCC	117.02	155.862	43.989	68.8255	0.348646
C18	OSCC	85.8358	174.606	163.922	166.096	140.101
E01	OSCC	160.063	7.70298	138.081	152.762	136.951
E02	OSCC	91.4199	11.6212	99.9634	67.4713	220.95
E03	OSCC	131.264	4.10902	82.2105	153.287	144.952
E04	OSCC	98.7965	11.7738	246.032	167.034	75.0636
E05	OSCC	233.908	2.98643	195.298	178.239	150.219
E06	OSCC	214.955	41.2433	188.976	195.079	156.62
E07	OSCC	193.812	94.6792	249.011	159.205	170.528
E08	OSCC	176.557	185.995	214.878	68.77	156.292
E09	OSCC	199.73	9.94326	43.4812	129.496	154.094
E10	OSCC	177.534	214.558	59.1246	139.315	164.286
E11	OSCC	155.438	51.1979	7.61923	76.1625	154.938
E12	OSCC	87.8678	160.122	45.2209	13.0555	299.179
E13	OSCC	244.881	114.482	34.5253	179.32	119.651
E14	OSCC	227.26	253.816	298.567	159.303	145.743
E15	OSCC	260.037	126.934	71.1797	142.362	126.51
E16	OSCC	229.911	130.706	123.474	204.343	134.243
E17	OSCC	297.955	243.998	65.7794	190.39	187.689
E18	OSCC	131.652	8.42673	71.0649	29.7509	7.72893
G01	OSCC	80.3962	8.56131	47.0959	68.6903	171.181
G02	OSCC	236.853	69.4023	13.5864	142.303	91.264
G03	OSCC	200.643	82.5472	230.391	203.15	108.603
G04	OSCC	179.367	76.0636	110.962	152.952	57.3109
G05	OSCC	159.712	30.1243	33.2109	185.658	0.776303
G06	OSCC	196.694	52.4959	67.0269	211.451	113.455
G07	OSCC	183.095	175.806	6.57548	152.488	160.18
G08	OSCC	206.985	88.5325	19.5995	88.4641	7.76975
G09	OSCC	99.2411	16.4141	1.24107	124.853	13.1421
G10	OSCC	161.024	149.074	110.671	183.518	0.905036
G11	OSCC	135.527	178.611	2.59278	112.779	1.32941
G12	OSCC	144.293	93.011	6.53612	37.4079	8.66333
G13	OSCC	32.9497	13.0044	0.930409	0.690088	0.291238
G14	OSCC	116.519	49.792	4.13285	40.9519	62.9106
G15	OSCC	146.299	175.006	2.98663	9.09347	88.0086
G16	OSCC	108.9	47.3068	12.1787	108.376	128.309
G17	OSCC	198.404	131.726	59.6146	83.8493	17.0359
G18	OSCC	115.574	1.83702	11.9242	0.127617	4.60285
H03	OSCC	151.121	4.58895	1.41045	39.2123	89.2822
H04	OSCC	96.0885	133.391	46.4759	37.2391	177.399
H05	OSCC	195.213	131.87	131.869	172.984	160.386
H06	OSCC	186.071	172.272	13.8803	114.023	124.362
H07	OSCC	258.847	96.7475	286.903	279.436	81.3174
H08	OSCC	237.973	185.934	170.662	235.734	199.971
H09	OSCC	152.635	140.314	198.116	142.663	81.4561
H10	OSCC	142.838	94.0813	59.3889	19.2421	0.267181
H11	OSCC	263.863	77.0864	1.2088	25.6822	25.8701
H12	OSCC	54.6179	5.43384	6.09492	0.433006	0.942412
H13	OSCC	144.734	150.951	140.5	81.7815	38.6569
H14	OSCC	12.018	13.2089	2.93329	0.0616414	41.3224
H15	OSCC	116.237	168.687	64.5943	2.35835	0.485511
H16	OSCC	12.6983	164.215	4.87238	6.72839	6.50982
H17	OSCC	127.869	112.506	3.07507	103.319	3.50562
H18	OSCC	24.0567	73.7674	54.342	13.5046	89.2988
I01	OSCC	58.4806	0.578429	0.0718025	105.002	75.3196
I02	OSCC	65.5248	83.5464	2.05198	80.4411	100.031
I03	OSCC	173.604	134.706	156.479	231.997	87.169
I04	OSCC	194.252	102.473	276.12	255.232	136.384
I05	OSCC	132.32	76.6762	17.443	83.4466	55.2636
I06	OSCC	78.4058	44.5449	128.828	205.999	84.5439
I07	OSCC	76.742	3.05338	1.93812	0.260098	0.195682
I08	OSCC	182.645	77.2268	5.74604	183.899	101.188
I09	OSCC	80.8977	90.2328	25.332	200.863	1.01859
I10	OSCC	48.2898	37.7827	12.8067	72.06	1.65528
I11	OSCC	113.22	105.447	183.696	190.435	14.9655
I12	OSCC	0.20001	19.6418	0.223477	11.6485	43.9298
I13	OSCC	113.041	13.0464	8.49271	147.69	169.441
I14	OSCC	37.1385	51.5537	2.42351	0.10436	0.949041
I15	OSCC	243.809	182.384	9.81305	146.751	3.35005
J01	OSCC	128.521	77.3941	0.582096	63.5997	0.395974
J02	OSCC	25.3098	20.55	11.2347	4.09429	0.429705
J03	OSCC	16.2673	107.106	1.44277	0.278742	0.450307
J04	OSCC	67.316	61.4921	0.513765	5.80046	0.227406
J05	OSCC	124.515	159.393	72.8212	174.605	18.3952
J06	OSCC	190.909	68.7142	10.5734	175.869	2.19692
J07	OSCC	80.0612	139.649	72.9493	58.8935	68.8293
J08	OSCC	204.676	1.81312	209.244	192.639	27.9787
J09	OSCC	147.204	1.0884	106.508	64.101	133.018
J10	OSCC	160.73	1.5578	0.491845	13.0611	35.745
J11	OSCC	63.3936	3.26919	84.3129	8.05348	18.2773
J12	OSCC	228.833	93.5705	33.3907	256.771	12.066
J13	OSCC	108.566	127.213	31.3235	137.366	18.2258
J14	OSCC	27.3073	72.5588	4.5026	11.2583	0.233781
B01	Tissue adjacent to carcinoma	63.736	8.19174	33.9818	39.2991	0.162391
B02	Tissue adjacent to carcinoma	137.405	2.09883	4.6445	23.5287	2.07024
B03	Tissue adjacent to carcinoma	43.9705	0.742533	18.1819	28.6156	36.0998
B04	Tissue adjacent to carcinoma	54.6746	1.08879	19.8347	14.5008	0.804949
B05	Tissue adjacent to carcinoma	50.2251	1.51707	10.8711	0.687677	0.450843
B06	Tissue adjacent to carcinoma	15.5375	2.93352	1.658	102.429	2.82473
B07	Tissue adjacent to carcinoma	22.8137	42.35	16.18	3.29436	4.02097
B08	Tissue adjacent to carcinoma	71.328	156.636	24.3524	19.6919	28.4784
B09	Tissue adjacent to carcinoma	0.167866	24.1089	5.91734	1.37391	0.997051
B10	Tissue adjacent to carcinoma	3.84278	145.969	4.95353	3.26853	2.07163
B11	Tissue adjacent to carcinoma	114.584	214.37	6.054	0.0658893	0.599284
B12	Tissue adjacent to carcinoma	36.0605	46.6425	22.5466	15.5826	3.95796
B13	Tissue adjacent to carcinoma	65.9208	124.425	36.0262	40.5831	3.58141
B14	Tissue adjacent to carcinoma	29.371	40.1275	27.4119	77.0234	4.72001
B15	Tissue adjacent to carcinoma	132.073	93.3754	42.6894	1.73182	1.87258
B16	Tissue adjacent to carcinoma	45.196	59.5025	1.4181	0.100025	1.42319
B17	Tissue adjacent to carcinoma	14.3977	72.5028	48.7749	0.484733	0.480139
B18	Tissue adjacent to carcinoma	10.4909	54.1585	19.4636	1.57645	3.28929
D01	Tissue adjacent to carcinoma	37.2063	1.1373	6.80136	13.6231	0.189554
D02	Tissue adjacent to carcinoma	19.0592	0.499209	23.1426	6.70238	0.686221
D03	Tissue adjacent to carcinoma	32.2495	2.3082	13.5871	0.716148	1.46721
D04	Tissue adjacent to carcinoma	7.17502	1.70084	1.82979	5.95322	0.328278
D05	Tissue adjacent to carcinoma	84.6869	2.70251	9.37061	0.263586	0.267561
D06	Tissue adjacent to carcinoma	24.6075	26.5526	27.6288	13.1845	1.06823
D07	Tissue adjacent to carcinoma	80.9518	59.3462	117.068	4.69395	0.773247
D08	Tissue adjacent to carcinoma	61.1223	70.9764	48.6815	26.451	0.365336
D09	Tissue adjacent to carcinoma	11.6244	70.1227	5.55449	7.60987	11.9759
D10	Tissue adjacent to carcinoma	98.0182	151.498	16.8955	14.8293	0.499236
D11	Tissue adjacent to carcinoma	107.365	206.667	31.8733	9.94125	3.89572
D12	Tissue adjacent to carcinoma	45.2436	65.5526	5.13258	12.8221	3.5849
D13	Tissue adjacent to carcinoma	144.993	155.328	19.5748	0.758654	0.567192
D14	Tissue adjacent to carcinoma	34.6219	17.2794	10.5997	56.1004	1.55801
D15	Tissue adjacent to carcinoma	35.7406	50.7833	11.5113	0.243535	0.466965
D16	Tissue adjacent to carcinoma	34.8568	134.194	9.13132	0.182024	0.813199
D17	Tissue adjacent to carcinoma	13.3653	154.266	18.0745	4.09441	0.3414
D18	Tissue adjacent to carcinoma	2.91808	10.4279	3.6038	0.512916	48.8381
F01	Tissue adjacent to carcinoma	45.3502	10.1542	10.4447	35.3416	241.068
F02	Tissue adjacent to carcinoma	56.4121	25.145	19.7524	14.958	1.22119
F03	Tissue adjacent to carcinoma	12.8179	34.6241	5.45693	0.845333	1.37247
F04	Tissue adjacent to carcinoma	9.7465	36.9622	12.959	0.961399	6.30861
F05	Tissue adjacent to carcinoma	34.8796	18.3343	11.3544	6.61527	33.9878
F06	Tissue adjacent to carcinoma	56.5169	18.9558	36.7738	55.0267	0.471037
F07	Tissue adjacent to carcinoma	58.2662	79.7941	43.0667	3.26986	0.883169
F08	Tissue adjacent to carcinoma	60.0344	111.334	50.6577	5.52657	11.0818
F09	Tissue adjacent to carcinoma	3.48897	120.896	3.35072	30.3858	1.71984
F10	Tissue adjacent to carcinoma	40.0612	150.08	3.99501	17.1937	3.12715
F11	Tissue adjacent to carcinoma	39.6174	92.392	25.2833	4.24387	1.10013
F12	Tissue adjacent to carcinoma	47.3031	64.1966	15.1792	2.86991	0.788293
F13	Tissue adjacent to carcinoma	170.198	50.3826	28.0714	14.236	2.7354
F14	Tissue adjacent to carcinoma	206.377	38.2424	14.2877	9.98297	104.702
F15	Tissue adjacent to carcinoma	21.7841	160.563	3.51052	0.13623	47.9739
F16	Tissue adjacent to carcinoma	77.4197	36.9806	8.36812	0.0208039	28.2436
F17	Tissue adjacent to carcinoma	87.5791	79.1325	10.3689	0.0970946	33.973
F18	Tissue adjacent to carcinoma	29.6454	15.343	6.63702	0.350104	0.401098
H01	Tissue adjacent to carcinoma	12.4172	13.0395	1.51686	1.76263	0.342452
H02	Tissue adjacent to carcinoma	11.6743	5.3782	0.603029	1.72356	0.278138
