# Supplementary material for: Heat Shock Proteins 70 Regulate Cell Motility and Invadopodia-Associated Proteins Expression in Oral Squamous Cell Carcinoma
Source: Front Endocrinol (Lausanne). 2022 Jul 26;13:890218. doi: 10.3389/fendo.2022.890218 (PMC9362981; doi:10.3389/fendo.2022.890218)
Supplement: Supplementary file 4 [file Table_2.xlsx]

## Sheet: CCK8
	24h	24h	24h	24h	24h	24h	24h	24h	24h	48h	48h	48h	48h	48h	48h	48h	48h	48h
DOSE	FIRST	FIRST	FIRST	SECOND	SECOND	SECOND	THIRD	THIRD	THIRD	FIRST	FIRST	FIRST	SECOND	SECOND	SECOND	THIRD	THIRD	THIRD
0	100	100	100	100	100	100	100	100	100	100	100	100	100	100	100	100	100	100
50	61.9063	79.391	70.4927	75.0565	78.651	63.4342	72.1657	80.6043	80.7097	42.9241	41.7528	44.1551	49.168	50.0565	49.2912	48.7523	43.5533	34.4554
100	62.9241	51.7528	46.1551	49.168	50.0565	59.425	65.525	47.097	47.0912	34.9111	27.8433	21.0582	35.9208	37.2617	38.2434	30.6233	40.6053	27.8436
200	24.9111	21.8433	7.05816	30.9208	10.5644	17.3064	7.4062	25.478	14.1065	4.53958	9.87399	6.23586	9.35864	6.443	6.7177	7.3233	7.2231	6.9678
300	4.24326	7.8337	7.10834	5.40269	6.8679	10.0355	5.0351	6.0369	3.0367	3.4895	1.91438	1.59128	6.72052	2.8221	3.6033	3.8556	2.2753	3.81098

## Sheet: EDU
0	100
28.4849	8.4848
21.2121	5.6364
20.303	9.0303
26.9697	13.3333
19.697	11.5152

## Sheet: WOUND ASSAY
0	100
68.4849	28.4848
61.2121	33.6364
60.303	33.0303
66.9697	33.3333
59.697	31.5152

## Sheet: TRANSWELL
0	50	100	150
202	187	78	35
227	160	87	43
219	161	71	25
